# Supplementary material for: Cytoophidia Influence Cell Cycle and Size in Schizosaccharomyces pombe
Source: Int J Mol Sci. 2024 Jan 3;25(1):608. doi: 10.3390/ijms25010608 (PMC10779087; doi:10.3390/ijms25010608)
Supplement: Supplementary file 1 [file ijms-25-00608-s001.zip]

Archive with 1 entries (1 files):
- ijms-2690219-supplementary.pdf
